# Supplementary material for: EphB2 receptor cell-autonomous forward signaling mediates auditory memory recall and learning-driven spinogenesis
Source: Commun Biol. 2019 Oct 11;2:372. doi: 10.1038/s42003-019-0625-x (PMC6789002; doi:10.1038/s42003-019-0625-x)
Supplement: Supplementary file 3 — Supplementary Data 1 [file 42003_2019_625_MOESM3_ESM.xlsx]

## Sheet: Fig 1a
Figure 1a. The percentage of time freezing in a control group of WT mice that were either subjected to CS only training or CS-US training.
Context CS only	Context CS-US		Post-tone CS only	Post-tone CS-US
32.51	53.13		4.8	92.7
16.72	66.1		21.69	21.8
15.16	65.18		45.43	66.94
7.27	92.72		15.76	84.98
11.4	52.61		38.81	67.22
29.4	47.31		26.46	57.17
12.14	81.37		40.33
19.74	42.79		45.02
13.07
8.5
14.03
p-values:
Context CS vs. CS-US, p<0.0001
Post-tone CS vs. CS-US, p=0.0061

## Sheet: Fig 1b
Figure 1b. The percentage of time freezing for WT and EphB2 mutant mice during training.
WT					EphB2 mutant
Pre-tone	CS-US#1	CS-US#2	CS-US#3		Pre-tone	CS-US#1	CS-US#2	CS-US#3
1.53	20.5	19.89	10.33		0.69	1.56	2.72	31.33
0	7.11	7.83	20.78		2.19	13.67	6.78	13.78
18.39	13.89	12.33	22.67		6.69	3.56	5.72	0
7.97	36.61	16.83	47.11		4.83	9.5	8.89	10.78
0	8.5	7.89	32.67		4.53	3.39	7.61	5.89
4.28	4.61	19.06	2.44		0	0	0	0
5.56	5.39	2.17	0		2.06	7.83	6.44	7.56
7.86	28	21.39	90.67		8.33	7.06	2.5	0
30.03	23.11	16.39	36.33		17.44	14.28	22.61	0
59.58	31.94	27.39	6.11		10.44	42.39	23.67	24.33
30.31	39.22	45.06	18.67		4.81	5.94	16.17	29.44
16.89	8.22	14.5	5.67		7.11	28.5	23.89	8.22
14.25	5.94	19.39	38.78		21.83	23.39	29.72	79.11
21.58	35.06	35.83	60.67		4.44	17.78	6.39	56.33
14.58	62.94	76.22	81.89		17.75	41.61	35.17	43.89
2.39	32.33	71.06	15.44		27.39	32.94	14.33	14.11
5.19	26.39	50.33	40.89		25.61	85.22	63.89	24
2.78	10.56	59.06	78.89		7.61	12.89	2.11	9.78
15.03	6.83	11.83	58.78		4.47	10.17	3.78	3.89
0.81	1.11	0	25.11		4.64	1.61	4.67	0
30.42	6.5	2	8.33		0	2.22	2.94	2
4.53	11.33	20.61	32.67		1.78	2.11	0	2
12.47	35.22	28.11	13		0	1.78	5.06	4.22
22.28	29.11	35.11	31.44		2.5	0	0.89	1.89
1.83	17.39	9.11	21.22		3.42	40.33	47.67	73.56
2.89	22	8.72	1.89		1.31	0	3.06	0
25.39	69	63.06	50.67		14.86	30	82.33	19.89
2.56	25.94	50.39	52.89		1.03	0	2.67	1.78
7.28	18.56	0.89	5.78		1.5	6.89	3.11	47.22
12.14	16	35.72	25.56		4.69	0.94	3.17	6.11
1.31	1.78	0	0		9.36	54.33	77.83	33.44
					24.42	28	58.06	78.67
					1.53	16.89	72.94	31.67
					1.53	6.22	20.17	44.78
					0	0	0.83	0
					0	0	0.89	0
					0	0	1.94	7.78
					0.78	0	1.67	0
					3.83	3.39	12.33	30.78
					0	7.22	13.78	55.56
					24.47	73.72	85.72	80.78
					3.31	3.61	7.94	16.11
					3.39	42.94	2.89	2
					1.33	24.89	2.06	0
					1.61	0	0	1.78
					2.19	4.78	18.28	2.78
					3.89	17	20.44	19.89
					0.42	2.56	10.78	7.11
					30.86	37.39	37.17	2.11
					4.94	14.33	41.39	56.33
					1.67	64.56	0	95.89
					0	5.78	9.72	7.33
					0	0	0	9
p-values:
Interaction, p=0.8326
Effect of genotype, p=0.0419
Effect of CS-US, p<0.0001
Effect of genotype pre-tone in WT vs. mutant, p=0.5637
Effect of genotype CS-US#3 in WT vs. mutant, p=0.1526
Effect of CS-US pre-tone vs. CS-US#3 in WT, p<0.0001
Effect of CS-US pre-tone vs. CS-US#3 in mutant, p<0.0001

## Sheet: Fig 1c
Figure 1c. The percentage of time freezing for EphB mutant mice in contextual FC.
WT	EphB2 -/-	EphB2 lacZ/lacZ	EphB1 -/-	EphB1 lacZ/lacZ	EphB1 -/-; EphB2 -/-	EphB2 F620D/F620D	EphB2 K661R/K661R	EphB2 ∆VEV/∆VEV
46.91	9.47	12.84	34.72	54.43	4.99	29.84	24.73	25.24
36.09	9.29	8.69	13.93	17.42	6.12	8.66	4.71	32.5
31.84	16.59	8.61	25.59	22.57	0.34	83.08	33.72	4.62
69.57	2.56	8.76	78.28	74.98	0.62	33.91	36.39	48.29
27.48	7.07	3.67	35.7	32.93	3.21	69.16	14.44	54.38
31.62	11.44	29.56	7.32	18.36	9.71	58.56	32.34	55.97
20.04	24.23	10.44	3.49	22.98	7.36	77.29	28.12	27.61
33.29	20.03		45.77		0.2	61.79	30.01	9.93
19.68	6.04		21.42		0.53	53.62	15.68	3.73
15.33	10.58		15.83		6.38	70.78	54.04
23.07	18.8		24.72		31.81	25.58	18.19
22.19	35.2		9.03		0.8	67.73	4.63
42.33	24.44		10.1		6.82	71.11	29.41
14.52	3.6		17.88		1.4	94.73	27.51
17.56	2.11		23.72		3.48	81.91	32.77
31.94	1.09				2.98	98.5
1.98	0				28.79	68.17
27.77	1.03				28.99	58.22
20.59	0.18				5.47	23.99
1.87	1.2				9.2	64.96
69.84	2.67				6.02	13.91
5.33	4.83				0.41
49.71	0.62
26.11	7
74.87	57.32
87.71
31.03
91.26
8.51
14.64
12.62
5.36
10.49
14.24
29.39
30.7
28.21
15.03
4.77
5.13
19.73
76.32
82.41
77.41
23.13
4.31
56.71
38.9
56.23
34.41
25.94
28.54
23.04
5.2
42.33
40.26
17.79
45.6
26.93
95.66
89.68
34.29
57.34
14.58
5.92
45.73
55.61
91.18
15.29
10.63
p-values:
Treatment, p<0.0001
EphB2-/- vs. WT, p<0.0001
EphB2lacZ/lacZ vs. WT, p=0.0435
EphB1-/- vs WT, p=0.4392
EphB1lacZ/lacZ vs. WT, p=0.9999
EphB1-/-;EphB2-/- vs. WT, p<0.0001
EphB2F620D/F620D vs WT, p<0.0001
EphB2K661R/K661R vs. WT, p=0.5962
EphB2∆VEV/∆VEV vs. WT, p=0.9847

## Sheet: Fig 1d
Figure 1d. The percentage of time freezing for EphB mutant mice in post-tone FC.
WT	EphB2 -/-	EphB2 lacZ/lacZ	EphB1 -/-	EphB1 lacZ/lacZ	EphB1 -/-; EphB2 -/-	EphB2 F620D/F620D	EphB2 K661R/K661R	EphB2 ∆VEV/∆VEV
11.93	31.98	26.35	3.43	8.2	20.48	53.19	34.67	5.17
37.02	30.63	47.93	42.76	7.35	20.69	17.06	0	4.15
69.72	10.33	0.72	37.94	20.63	0.76	89.31	25.91	2.69
56.3	5.31	6.83	73.35	76.72	0.33	70.98	5.85	45.87
42.46	16.17	3.52	57.04	32.94	48.28	71.72	9.22	28.81
35.83	14.57	10.56	54.87	5.04	23.56	79.67	36.35	30.69
46.76	47.17	18.11	24.7	60.11	1.2	79.59	37.81	50.54
31.94	15.39		13.02		10.98	59.5	4.8	42.15
60.94	0		57.69		0.35	86.19	24.46	13.11
39.98	6.63		61.07		3.44	81.74	12.41
51.24	0.28		39.48		32.54	76.31	4.44
5.09	14.07		33.07		1.2	70.56	25.83
83.57	32.04		16.41		3.22	91.06	13.31
65.8	73.59		46.48		39.48	75.69	19.59
71	6.93		75.19		43.26	82.48	29.48
67.41	21.7				14.83	49.28
64.52	16.93				4.39	86.17
52.7	0				1.31	48.09
11.26	0.3				27.63	46.93
25.35	0				1.41	76.83
86.24	38.52				1.04	48.15
9.22	11.46				0
6.2	22.02
55.07	10.57
80.94	45.69
86.11
86.85
92.13
30.83
68.2
46.78
39.85
65.93
27.67
38.56
67.89
60.28
54.96
48.46
45.06
43.61
90.5
89.04
63.07
44.7
0.63
55.7
13.7
50.57
26.76
36.67
11.72
48.13
3.8
38.09
38.3
19.33
35.98
12.35
95.13
90.89
54.07
83.89
83.15
12.69
72.17
81.61
89.78
43.09
14.57
p-values:
treatment, p<0.0001
EphB2-/- vs. WT, p<0.0001
EphB2lacZ/lacZ vs. WT, p=0.0012
EphB1-/- vs WT, p=0.792
EphB1lacZ/lacZ vs. WT,p=0.1389
EphB1-/-;EphB2-/- vs WT, p<0.0001
EphB2F620D/F620D vs. WT, p=0.0041
EphB2K661R/K661R vs. WT, p<0.0001
EphB2∆VEV/∆VEV vs. WT, p=0.0105

## Sheet: Fig 2-5
Figure 2-5. The number of cells counted in selected areas of the hippocampus and cortex from WT-home caged mice and WT and EphB2 -/- mice subjected to FC.
	Hippocampus DG upper blade				Hippocampus DG lower blade				Hippocampus CA3				Cortical Amygdala				Central Amygdala				Basolateral Amygdala					Hippcampus CA1				Auditory Cortex
	Tom+	Fos+	Tom+/Fos+		Tom+	Fos+	Tom+/Fos+		Tom+	Fos+	Tom+/Fos+		Tom+	Fos+	Tom+/Fos+		Tom+	Fos+	Tom+/Fos+		Tom+	Fos+	Tom+/Fos+		WH-h	Tom+	Fos+	Tom+/Fos+		Tom+	Fos+	Tom+/Fos+
WH-h	4.33333	10	0.333333		1	8	0		3.66667	22.6667	0		41.3333	21	7		31.6667	11.3333	0.333333		0.666667	19.3333	0			1.66667	9.33333	0.333333		44.6667	18	2
	3.33333	10.3333	0		2.66667	8.66667	0		0.666667	24.6667	0.333333		43.6667	26.6667	7		25.6667	11.6667	1.33333		2	20.3333	0			0.666667	10	0		49.3333	23.6667	2
	4	10.3333	0		2.66667	11.3333	0		1.33333	18	0		72	19.6667	3.66667		16.3333	14	2.66667		3.66667	12.3333	0			1	7	0		50	14	2
	2.33333	9.33333	0		0.666667	6	0		2	17.6667	1		66.6667	18.3333	5		29	21	1.66667		2	21	0			2.33333	8	0.333333		57.3333	14.3333	1
	5.66667	10.6667	0		4.33333	6	0		1.66667	23.3333	0.666667		38	23	5		35.6667	14	2		4.33333	22	0			1.66667	6.33333	0		74.6667	20.6667	4.33333
	5.66667	7.66667	0		2.33333	8.33333	0		0.666667	20	0.333333		29	22	3.66667		39.6667	16.3333	2.66667		2.66667	21	0.333333			0.666667	9.66667	0.333333		78.6667	24.6667	5.33333
	5.66667	7	0		3.66667	5	0		0	15.3333	0		75.3333	19.6667	4.66667		16.6667	8	0.333333		4	12	0.333333			0	6	0		39.6667	18.3333	2
	6.33333	9.66667	0.333333		3	6	0		0.333333	16.6667	0		73.3333	19.6667	5.33333		16.3333	5	0.666667		4.33333	20	1			0.333333	5	0		43.3333	14.3333	1
	3.33333	8.66667	0		2.66667	11	0		0.333333	22	0		39.6667	26	6.33333		22.6667	7	0.333333		1	13.3333	0			1.66667	4.66667	0.333333		36.3333	14.6667	2
	3.33333	11.3333	0		3.33333	7	0		0	20.6667	0		47.3333	23.6667	6.33333		28.6667	5.66667	0.333333		1.66667	13.6667	0			0.333333	4.33333	0		37	15.3333	1.66667
																										0.666667	5	0		53	26.6667	8.66667
WT	4.66667	14	0		1.33333	5.66667	0		3.33333	27.6667	0		63	86.6667	10.3333		17.3333	7.33333	0.333333		5	45.6667	0.666667			1.66667	5.66667	0		36	15.3333	4.66667
	6.33333	20	0		1.33333	7	0		0.666667	25.6667	0		67.3333	100.667	17.6667		19.3333	13	0.666667		2.66667	45	0.333333			0.666667	6.33333	0		46.3333	6	1
	2.33333	21.3333	0		1.33333	11.6667	0		0.666667	30.6667	0		62.3333	118	23		13	13.3333	1		2.66667	59.3333	0.333333			1.66667	4.33333	0		49.3333	5.33333	2.33333
	2	21.6667	0		0.333333	9.33333	0		0.333333	30.3333	0		46.6667	92.3333	17		15.3333	14.6667	1.33333		2	58.3333	0.333333			1.33333	11.3333	0		52	35.3333	7.33333
	3	14.6667	0		3	8	0		1	22.6667	0		40.3333	60	9.33333		12.3333	20	1		2	41.6667	0.333333			0	10.6667	0		54	32.6667	9.66667
	1.66667	13	0		1	7	0		0.666667	27	0		45	60	11.3333		11.6667	26.3333	0.666667		1	49	0			0.666667	8.33333	0		26.6667	10.3333	1.33333
	7.66667	14	0		2.33333	7.33333	0		0	18	0		25	24.6667	4.33333		26.3333	20	1.33333		3	32.6667	1			0.666667	8.66667	0		28.6667	28	1.66667
	7	13.6667	0		2	7.66667	0		0.333333	24.3333	0		26.3333	26	7.33333		22.6667	15	0.333333		2.33333	29	0.333333
	7.66667	18.6667	0		4	13.6667	0		0.333333	21.3333	0		108.333	81.6667	18.6667		16	11.3333	1.66667		8	35.6667	2		WT	1.66667	17	0		84	193.667	25.6667
	11.3333	20.3333	0		5	13.6667	0		0.666667	22.3333	0		101.667	78.3333	14.3333		19.3333	11.6667	0.333333		8.33333	37.6667	2.66667			1.33333	15	0		76.3333	163	24.6667
	7.66667	19.6667	0		4.66667	20	0		1	37.6667	0		30.6667	30.6667	6		42.3333	19.6667	1.66667		2.33333	27	0			1.66667	20	0.333333		73.3333	187.667	29.6667
	6.33333	21.6667	0		3	14	0		2	35	0		20.6667	38	4		50.5	34	3.5		5.33333	31.6667	0.333333			1	19.3333	0.333333		68.3333	190.333	33
	6.33333	18.3333	0		4	10	0		0.666667	34.6667	0		26.6667	47.3333	5.66667		34	30	3.33333		3.33333	38.3333	0.666667			2.33333	19	0		69.6667	118.333	19.6667
	5.33333	18.6667	0		4.66667	11.6667	0		0.333333	36.6667	0		24.6667	51.3333	6.66667		36.3333	24.6667	2.33333		4	34	0.333333			2.33333	24.6667	0		77	133.333	23.3333
	7	12.6667	0		4.33333	8.66667	0		0.666667	31	0.333333		45.6667	45.3333	8.33333		60	18.3333	1.66667		7.33333	40	1			1.33333	16	0		68.6667	44.3333	7.33333
	7	14	0.333333		6	11.3333	0		1.66667	31.6667	0.333333		44.6667	51.6667	8		61.6667	20	2		4.66667	36.6667	1.33333			1	19.3333	0		66.3333	16.6667	3
	3	12.6667	0		1.33333	6.33333	0		0.333333	27.3333	0		43.3333	103.333	14.6667		31.3333	21.6667	0.666667		2	52	0.333333			1	18.6667	0		83	82.6667	18
	2.33333	13	0		2	6	0		0.333333	24	0		62.6667	91	18.6667		41.6667	24.3333	1.66667		1.33333	57	0.666667			2	25	0		83.3333	113.333	18.3333
	6.66667	13	0.333333		3.33333	9.33333	0		0.666667	25.3333	0.333333		51	74.3333	15.6667		38.3333	14.3333	0.666667		3	46.6667	0.333333			0	22	0		62.6667	88.6667	13.3333
	5.33333	11.3333	0		3	8	0		0.333333	27.6667	0.333333		45.3333	72.3333	14.3333		36.6667	14.6667	0		3	51.3333	0.333333			0	20	0		55.6667	51.3333	8.66667
	8.33333	18.3333	0.333333		4.66667	10.3333	0		1.33333	21.6667	0.333333		23	30.6667	5.66667		30.3333	13.3333	0.333333		4.33333	35	1			3.66667	25	0.333333		84.3333	183.333	32
	5.33333	19.3333	0		2	11.6667	0		0.333333	22	0		26.3333	31	3.66667		33.6667	15	0.333333		5	35.6667	1.66667			2.66667	29.3333	0.333333		79	157	33.3333
	5.66667	17.3333	0.333333		2.33333	8	0		0.333333	19.3333	0.333333		30	38.3333	5.66667		43.3333	12	1.66667		3.66667	34.6667	1			2	16.3333	0.333333		60.6667	31	7
	6.33333	14	0		3.33333	8.33333	0		1.66667	17.6667	0		22.6667	35	5		36.6667	15.3333	1.33333		3	27.6667	0.333333			2.66667	20.3333	0		66	32.3333	6
	5.66667	15	1		2	8.33333	0		0.333333	28.6667	0		44.6667	93.6667	15		62.3333	18.3333	0.666667		2.66667	48.3333	0.666667			0.666667	13.3333	0.333333		56.3333	209	26
	3.66667	16.3333	0		2.66667	9.33333	0		0.666667	31.6667	0.333333		68.3333	82.3333	21		65	23	1.66667		2.66667	52.6667	0.333333			0.333333	15.3333	0		56	180.667	22
	8.66667	16	0.333333		4	7	0		0	30.3333	0		34.3333	120.333	12.6667		45	23	2		3.66667	60.6667	1.33333			2	15.6667	0		77.6667	105.333	18
	7	15	0		2.66667	6.33333	0		1.33333	29.3333	0.333333		74.6667	141.667	31		23.6667	15.3333	0.666667		5.33333	64.6667	1			0.333333	15.6667	0		76.6667	123.333	21.3333
																										0.666667	14.6667	0		52	111.333	13.6667
EphB2 -/-	3.33333	15	0		1.66667	12.6667	0		1.33333	34.6667	0		20.6667	48	5		48.6667	18.6667	3		2.66667	39.6667	0.333333			0.666667	12	0		63	125.333	19
	7.33333	18.3333	0		1.66667	8.66667	0		1.33333	29.6667	0		28	56.6667	5		35	15	1		4.33333	41	1.66667			1.33333	10.3333	0		52	48.3333	5.33333
	5.66667	24.3333	0		0.333333	6.66667	0		1.33333	29	0		25	31.6667	3.66667		55.6667	32.3333	4.33333		3.33333	42.3333	0			1.33333	13	0.333333		45.3333	35.3333	3.66667
	5	22.3333	0		2.66667	10.6667	0		3	46	0.666667		20.3333	41	5		57	38.3333	3.33333		1.33333	59.3333	0.333333			1	27.6667	0		44	144	13.6667
	6.33333	11.3333	0		2.66667	5.66667	0		0.666667	13	0		88	56.6667	15.6667		14	18.3333	0.666667		6.33333	37	0.333333			0.333333	27.6667	0		43.3333	140.667	15.3333
	8	8.33333	0		4.66667	7.33333	0		1	14.3333	0		90.3333	65	14		13.6667	12.3333	0		5.66667	31.3333	1			1	25.6667	0		40.3333	123.333	15.3333
	5	10.3333	0.333333		3.33333	2.66667	0		0.666667	17.3333	0		74.6667	66.6667	14.6667		29.3333	10.6667	0.333333		5	25.3333	0.333333			1.33333	27.3333	0.333333		42.6667	153	11.6667
	8	12	0		2.66667	3.33333	0		0.666667	16.3333	0		62	58.3333	10.3333		18.3333	9.66667	1		4	23.3333	1			1	9	0		41.3333	27.3333	5
																										0.333333	8.33333	0		33.3333	34	3.33333
																										0.333333	16	0.333333		64.6667	61.6667	9
																										0	17.3333	0		67.6667	68.3333	13.3333
																										0.666667	11.3333	0		59.6667	91.6667	15
																										0.333333	12	0		64.6667	117.333	22
																										2.33333	12	0		71.6667	73.3333	12
																										2.33333	10	0		78.6667	62	14.6667
																										0	14.6667	0		58.3333	138	19
																										1	12.3333	0.333333		51.3333	119.333	18.6667
																										0.333333	13	0		34	26	4.33333
																										0.333333	9.66667	0		50.6667	122.667	17
																										1.66667	16	0.333333		52.6667	53	10.6667
																										0.666667	14.6667	0		62.6667	70.6667	14.6667
																										1	16	0.333333		65.3333	124.333	19.3333
																										1.33333	19	0		72.3333	150.333	23.6667
																									EphB2 -/-	3	14	0.666667		79.3333	102	18.6667
																										3	19.6667	0.666667		69.3333	93	17
																										2.33333	17.3333	0		66.3333	150	27
																										2	22.3333	0.333333		68.3333	172.333	27.3333
																										0.666667	9.33333	0		57.6667	25.6667	4.33333
																										1	10	0		41.6667	20	3.66667
																										1	8	0		43.3333	43.6667	7
																										1	10	0.333333		53.6667	32.6667	6
																										2	7.66667	0.333333		75.3333	46.3333	11
																										1.66667	6.66667	0		72	38.6667	11
																										0	14.6667	0		38	15.6667	4.33333
																										0.333333	11	0		46.6667	39	9.33333
																										0.666667	12.6667	0		57.3333	38.6667	8
																										0.333333	11.6667	0		67	51.3333	10.3333
																										1.33333	15	0.333333		57	100	12.6667
																										0.666667	14.3333	0		57	101.667	18
																										2.33333	13	0		70	140	18.6667
																										0.333333	12.3333	0.333333		78.6667	162.667	25.6667
																										1.33333	12	0		67	101	15.6667
																										1	17.3333	0.333333		66	90.3333	15.3333
																										1	12	0		60	24	6.66667
																										1.66667	17	0.333333		61.3333	37.6667	9.66667
																										1.66667	8.33333	0.333333		66.3333	71	13.3333
																										0.333333	7.66667	0		78.3333	78.6667	16.6667
Note: Tom+ or Fos+ or double Tom+/Fos+ cells from 3 sections of each hemisphere per brain were counted and averaged.
p-values:
Figure 2:
For Fos+ single-positive neurons in DG upper blade, Interaction, p<0.0001; WT-h vs WT, p<0.0001; WT-h vs EphB2-/-, p=0.0035; WT vs EphB2-/-, p=0.7171
Figure 3:
For CA1: Fos+ single-positive neurons, interaction, p<0.0001; WT-h vs WT, p<0.0001; WT-h vs EphB2-/-, p=0.0010; WT vs EphB2-/-, p=0.0007
For CA3: Fos+ single-positive neurons, interaction, p=0.0197; WT-h vs WT, p=0.0145; WT-h vs EphB2-/-, p=0.2629; WT vs EphB2-/-, p=0.6928
Figure 4:
For Tom+-single positive neurons, interaction, p=0.0004; WT-h vs WT, p=0.0005; WT-h vs EphB2-/-, p=0.0017; WT vs EphB2-/-, p=0.9979
For Fos+-single positive neurons, interaction, p<0.0001; WT-h vs WT, p<0.0001; WT-h vs EphB2-/-, p=0.0007; WT-h vs EphB2-/-, p=0.0007
For Tom+/Fos+-double positive neurons, interaction, p<0.0001; WT-h vs WT, p<0.0001; WT-h vs EphB2-/-, p<0.0001; WT vs EphB2-/-, p=0.2413
Figure 5:
For Fos+-single positive neurons in cortical amygdala, interaction, p<0.0001; WT-h vs WT, p<0.0001; WT-h vs EphB2-/-, p=0.0406; WT vs EphB2-/-, p=0.3253
For Tom+/Fos+-double positive neurons in cortical amygdala, interaction, p=0.0123; WT-h vs WT, p=0.0096; WT-h vs EphB2-/-, p=0.3619; WT vs EphB2-/-, p=0.4539
For Fos+-single positive neurons in central amygdala, interaction, p=0.0199; WT-h vs WT, p=0.0259; WT-h vs EphB2-/-, p=0.0448; WT vs EphB2-/-, p=0.8975
For Fos+-single positive neurons in basolateral amygdala, interaction, p<0.0001; WT-h vs WT, p<0.0001; WT-h vs EphB2-/-, p=0.0003; WT vs EphB2-/-, p=0.3283

## Sheet: Fig 6a
Figure 6a. The number of intersections of neurons in CA1 region of the hippocampus from WT and EphB2 -/- mice subjected to FC.
WT Hippocampus CA1												EphB2 -/- Hippocampus CA1
	neuron #1	neuron #2	neuron #3	neuron #4	neuron #5	neuron #6	neuron #7	neuron #8	neuron #9	neuron #10		neuron #1	neuron #2	neuron #3	neuron #4	neuron #5	neuron #6	neuron #7	neuron #8	neuron #9	neuron #10	neuron #11
Radius (uM)	Fos+/Thy1+ neurons											Fos+/Thy1+ neurons
0	0	0	0	0	0	0	0	0	0	0		0	0	0	0	0	0	0	0	0	0	0
5	2	3	1	2	3	5	3	1	4	2		3	4	2	5	1	2	2	3	1	3	1
10	2	3	2	3	2	4	2	3	4	3		4	4	2	6	1	3	3	3	3	1	3
15	4	5	6	3	5	6	6	3	1	5		5	7	3	6	1	3	2	1	4	7	4
20	4	5	4	4	3	5	3	4	4	7		5	3	3	6	1	3	6	2	7	7	2
25	8	4	8	5	4	4	2	3	3	5		6	4	4	7	1	2	3	5	7	7	6
30	6	4	11	5	4	6	3	6	5	4		4	3	4	6	2	4	4	5	6	5	6
35	9	4	10	5	1	2	3	6	6	3		7	5	3	4	1	2	5	6	9	12	8
40	8	5	12	6	4	3	2	5	4	4		9	4	3	5	2	2	4	5	7	4	9
45	10	4	12	6	1	3	1	6	7	6		6	2	1	2	2	2	8	5	8	3	8
50	4	3	12	4	1	1	1	4	5	2		2	1	1	1	1	1	4	3	4	1	4
Total length (uM):	489.11	287.99	601.48	325.84	305.66	271.46	226.13	337.48	395.22	329.61		441.91	306.63	261.99	359.9	158.33	303.99	334.85	341.11	521.52	517.195	451.14

## Sheet: Fig 6b
Figure 6b. Spine count data of neurons in CA1 region of the hippocampus from WT and EphB2 -/- mice subjected to FC.
	WT	Fos+/Thy1+ neurons				EphB2 -/-	Fos+/Thy1+ neurons
	Total	Stubby	Thin	Mushroom		Total	Stubby	Thin	Mushroom
neuron #1	15	5	3	7		20.3333	7.33333	10.3333	2.66667
neuron #2	17.6667	8	5	4.66667		16	5.33333	9	1.66667
neuron #3	12.5	6.5	4.5	1.5		22.3333	6.66667	10.3333	5.33333
neuron #4	20.5	7.75	9.5	3.25		25.5	10	11.5	4
neuron #5	16	7.66667	6.66667	1.66667		23.75	10.25	10	3.5
neuron #6	18	7.66667	8.33333	2		18.5	8	7.75	2.75
neuron #7	24.25	9	10	5.25		22	9.5	7.75	4.75
neuron #8	20	8.5	9	2.5		20.5	9.25	8	3.25
neuron #9	24	9.33333	11	3.66667		16	5.25	8.5	2.25
neuron #10						18.3333	4.5	10.3333	3.5
Note: Spines from at least 3 x 20 μm dendrite segments per neuron were counted and averaged.

## Sheet: Fig 7
Figure 7. The number of dendritic intersections of neurons in auditory cortex from WT and EphB2 -/- mice subjected to FC.
WT Auditory Cortex													EphB2 -/- Auditory Cortex
	neuron #1	neuron #2	neuron #3	neuron #4	neuron #5	neuron #6	neuron #7	neuron #8	neuron #9	neuron #10	neuron #11		neuron #1	neuron #2	neuron #3	neuron #4	neuron #5	neuron #6	neuron #7	neuron #8	neuron #9	neuron #10	neuron #11
Radius (uM)	Thy1+ neurons												Thy1+ neurons
0	0	0	0	0	0	0	0	0	0				0	0	0	0	0	0	0	0	0	0
5	3	2	1	5	4	2	3	2	3				4	5	3	3	3	2	3	4	4	3
10	3	2	3	4	3	2	5	4	4				4	4	4	5	4	6	3	3	4	4
15	2	6	5	4	4	4	9	8	6				3	3	5	6	5	6	6	7	8	4
20	3	8	2	3	13	6	12	6	5				6	5	3	5	2	7	4	5	8	10
25	2	6	3	7	9	4	9	7	4				6	6	5	8	2	6	5	8	8	9
30	2	7	7	7	7	4	8	5	5				4	6	6	8	3	5	5	4	7	8
35	4	8	5	8	9	3	8	4	6				2	11	6	5	3	6	11	2	9	7
40	4	7	6	6	12	6	5	5	8				5	7	6	6	3	13	7	4	11	8
45	6	4	8	8	7	7	4	2	6				4	6	6	8	2	9	7	4	8	8
50	3	1	2	4	4	2	2	2	1				1	2	2	4	1	5	9	1	4	4
total length (uM):	325.54	553.92	549.55	503.58	576.81	425.47	588.04	475.07	525.9				308.95	545.78	588.44	542.53	353.49	676.63	563.22	433.55	699.71	509.47
Radius (uM)	Fos+/Thy1+ neurons												Fos+/Thy1+ neurons
0	0	0	0	0	0	0	0	0	0	0	0		0	0	0	0	0	0	0	0	0	0	0
5	4	3	6	5	4	3	6	4	2	5	5		5	5	2	3	5	5	4	3	6	3	2
10	4	4	8	6	6	4	5	7	4	5	4		4	7	2	5	6	7	7	6	8	1	4
15	5	6	5	5	8	5	7	7	4	7	5		5	7	4	4	4	5	8	4	5	7	5
20	6	6	9	5	7	6	8	5	4	8	7		5	7	4	4	2	6	6	5	7	7	5
25	4	7	6	6	6	8	10	8	3	5	6		5	4	9	8	7	8	3	5	6	7	5
30	4	9	5	7	12	8	8	13	4	8	11		5	7	8	5	5	6	7	6	10	5	6
35	3	8	14	5	5	10	9	14	7	8	9		5	6	5	6	7	7	6	6	8	12	5
40	4	6	8	8	7	10	10	7	7	7	10		5	9	6	5	7	9	5	5	10	4	5
45	3	5	10	5	5	9	9	10	8	8	5		4	5	3	5	5	7	5	7	10	3	5
50	1	3	2	2	3	5	3	3	1	1	1		1	2	1	2	3	5	1	4	7	1	1
total length (uM):	337.92	507.92	667.96	516.21	620.27	581.85	608.37	654.96	447.73	572.21	601.55		389.63	496.88	511.19	430.56	530.03	506.82	464.43	556.41	654.74	517.195	337.27
Radius (uM)	Tom+/Fos+/Thy1+ neurons												Tom+/Fos+/Thy1+ neurons
0	0	0	0	0	0	0	0	0	0	0	0		0	0	0	0	0	0	0	0	0	0
5	5	5	6	3	6	4	5	4	3	3	4		4	6	5	5	2	6	4	6	1	1
10	6	5	5	5	6	3	4	4	3	5	2		8	4	8	4	4	5	7	5	3	1
15	7	3	4	7	7	3	5	8	2	4	4		5	3	6	1	2	5	7	7	4	4
20	7	6	7	3	14	8	7	6	5	3	5		6	4	5	1	2	6	4	8	4	5
25	7	6	6	10	8	7	7	7	9	7	6		4	2	7	4	3	4	4	10	6	5
30	8	7	4	9	9	7	4	9	9	9	6		5	1	3	3	7	6	5	8	6	9
35	9	9	6	5	9	8	4	9	7	6	7		4	4	3	6	4	7	4	7	5	8
40	10	9	4	5	7	7	7	8	8	8	11		4	6	3	6	6	2	4	8	4	9
45	8	8	2	3	8	9	9	7	3	8	8		6	3	2	5	5	3	3	8	5	5
50	5	4	1	2	4	5	3	3	1	4	4		2	4	1	2	2	1	2	3	2	2
Total length (uM):	460.24	620.4	376.17	494.61	625.76	659.2	466.45	576.96	575.76	568.74	521.02		449.53	516.59	353.66	413.1	402.04	393.9	428.46	581.8	376.53	522.41
p-values:
Figure 7a:
For Tom+/Fos+/Thy1+ neurons: sholl analysis interaction, p=0.0404; effect of genotype, p=0.0030; effect of repeated intersections, p<0.0001; at radius 25 μm, p=0.0457; at radius 40 μm, p=0.0359
Figure 7d:
For Tom+/Fos+/Thy1+ neurons: total dendrite length of WT vs. EphB2-/-, p=0.0122

## Sheet: Fig 8
Figure 8. Spine count data of neurons in auditory cortex from WT and EphB2 -/- mice subjected to FC.
Thy1+ neurons	WT					EphB2 -/-
	Total	Stubby	Thin	Mushroom		Total	Stubby	Thin	Mushroom
neuron #1	8.66667	3	4.33333	1.33333		10	3	5.5	1.5
neuron #2	13	4.66667	7	1.33333		12.5	3.5	7.5	1.5
neuron #3	10	3.33333	5.66667	1		14.6	4.8	8.4	1.4
neuron #4	16	5	10.3333	0.666667		12	4.5	6.5	1
neuron #5	10.6	2.2	7	1.4		12	3.33333	8.33333	0.333333
neuron #6	10.5	3	6.75	0.75		12.2	4.2	7	1
neuron #7	11.5	2	8.5	1		9.25	2.5	5.75	1
neuron #8	10.5	3.5	7	0		15.25	4.25	10.75	0.25
neuron #9	11	3.25	7	0.75		14.5	4.25	8.75	1.5
Fos+/Thy1+ neurons
neuron #1	17	7	5.5	4.5		10.3333	7	3	0.333333
neuron #2	17	7	6.66667	3.33333		13.5	8.5	5	0
neuron #3	13	4	3.4	5.6		17	3.5	10	3.5
neuron #4	14.5	5.25	7.25	2		12.6667	4.66667	6.33333	1.66667
neuron #5	20.8333	3.83333	12.1667	4.83333		16.5	9	7	0.5
neuron #6	16.8333	5.16667	7	4.66667		13.75	7.75	5.25	0.75
neuron #7	17.5	9.5	5	3		11	3.66667	5.66667	1.66667
neuron #8	17.5	6	10	1.5		15.25	5.75	9	0.5
neuron #9	11.5	3.5	6.5	1.5		11.75	5	4.5	2.25
neuron #10	16	3.5	8	4.5		13	4.33333	8	0.666667
neuron #11						12	3	7.75	1.25
Tom+/Fos+/Thy1+ neurons
neuron #1	15	4	7.33333	3.66667		10.6667	5.33333	5	0.333333
neuron #2	21	6.66667	12	2.33333		8.25	3.75	4.25	0.25
neuron #3	18.6667	4	11	3.66667		10	4	5	1
neuron #4	14.6667	5.33333	6	3.33333		14.2	6	6	2.2
neuron #5	19.3333	5.33333	11.3333	2.66667		12.6	5.4	7	0.2
neuron #6	17.5714	4.14286	8.28571	5.14286		10.3333	2.33333	7.33333	0.666667
neuron #7	15.6	3.8	7.4	4.4		12.3333	3.66667	6.66667	2
neuron #8	14.5	5	8	1.5		14.25	4.75	7.25	2.25
neuron #9	21.25	5.25	12.25	3.75		16.25	3.75	11.75	0.75
neuron #10	17.5	4	10.25	3.25		9.66667	2.33333	6	1.33333
neuron #11	14	3.5	8	2.5
Note: Spines from at least 3 x 20 μm dendrite segments per neuron were counted and averaged.
p-values:
Figure 8b:
For total spines; interaction, p=0.0004; effect of genotype, p=0.0004; effect of neuron type, p=0.0006; Fos+/GFP+ neurons, p=0.0253; Tom+/Fos+/GFP+ neurons, p<0.0001
For thin spines ; interaction, p=0.0588; effect of genotype, p=0.0930; effect of neuron type, p=0.2225; Tom+/Fos+/GFP+ neurons, p=0.0150
For mushroom shaped spines; interaction, p=0.0002; effect of genotype, p<0.0001; effect of neuron type, p=<0.0001; Fos+/GFP+ neurons, p<0.0001; Tom+/Fos+/GFP+ neurons, p<0.0001
Figure 8c:
For WT brain; interaction p=0.0003; effect of neuron type, p<0.0001; effect of spine shape, p<0.0001; total spines in WT, p<0.0001; thin shaped spines in WT, p=0.0191; mushroom shaped spines in WT, p=0.0094
